# Supplementary material for: Metformin rescues migratory deficits of cells derived from patients with periventricular heterotopia
Source: EMBO Mol Med. 2023 Aug 23;15(10):e16908. doi: 10.15252/emmm.202216908 (PMC10565636; doi:10.15252/emmm.202216908)
Supplement: Supplementary file 1 — Movie EV1 [file EMMM-15-e16908-s006.zip › EMM-2022-16908-V3-EMM-2022-16908_Movie_EV1_Legend.txt]

Movie EV1: Time-lapse imaging of GFP+ hNPCs derived from a control subject (left) and from a patient with a DCHS1 mutation (right). The time is indicated in the upper left corner.
