# Supplementary material for: Metformin rescues migratory deficits of cells derived from patients with periventricular heterotopia
Source: EMBO Mol Med. 2023 Aug 23;15(10):e16908. doi: 10.15252/emmm.202216908 (PMC10565636; doi:10.15252/emmm.202216908)
Supplement: Supplementary file 2 — Movie EV2 [file EMMM-15-e16908-s007.zip]

Archive with 4 entries (4 files):
- EMM-2022-16908-V3-EMM-2022-16908_Movie_EV2_Legend.txt
- __MACOSX/._EMM-2022-16908-V3-EMM-2022-16908_Movie_EV2_Legend.txt
- EMM-2022-16908-V3-EMM-2022-16908_Movie_EV2.mp4
- __MACOSX/._EMM-2022-16908-V3-EMM-2022-16908_Movie_EV2.mp4
