# Supplementary material for: Metformin rescues migratory deficits of cells derived from patients with periventricular heterotopia
Source: EMBO Mol Med. 2023 Aug 23;15(10):e16908. doi: 10.15252/emmm.202216908 (PMC10565636; doi:10.15252/emmm.202216908)
Supplement: Supplementary file 3 — Source Data for Figure 1 [file EMMM-15-e16908-s003.zip]

Archive with 10 entries (6 files):
- Figure 1/1B/
- Figure 1/1B/Sagittal section of a mouse forebrain.zip
- Figure 1/1C/
- Figure 1/1C/Example of time-lapse imaging - Control.tif
- Figure 1/1C/Example of time-lapse imaging - DCHS1.tif
- Figure 1/1C/Example of time-lapse imaging - FAT4.tif
- Figure 1/1D/
- Figure 1/1D/Baseline - Distance of migration.xlsx
- Figure 1/1E/
- Figure 1/1E/miRNA - Distance of Migration - Image quantif.xlsx
