# Supplementary material for: Metformin rescues migratory deficits of cells derived from patients with periventricular heterotopia
Source: EMBO Mol Med. 2023 Aug 23;15(10):e16908. doi: 10.15252/emmm.202216908 (PMC10565636; doi:10.15252/emmm.202216908)
Supplement: Supplementary file 3 — Source Data for Figure 1 [file EMMM-15-e16908-s003.zip › Figure 1/1D/Baseline - Distance of migration.xlsx]

## Sheet: Endogeneous
	Displacement	Speed	Percentage of Migratory phases			Displacement	Speed	Percentage of Migratory phases	N
Animal 1	46.697	88.704	61.9835		Average	27.8235	73.6756	37.5695	46
	33.784	51.5593	53.1531		SEM	1.75925	3.37249	1.84114
	11.963	60.8	22.3141
	51.763	102.18	49.5868
	21.202	57.3333	22.3141
	11.856	44.9455	27.2727
	26.5102	75.6	33.7349
	30.2887	58.32	52.8846
	31.8651	100.361	34.7458
	22.109	119.747	15.7025
	18.797	41.1517	47.9339
	37.14	75.7756	33.8843
	29.449	54.3	39.6694
	21.811	54.375	39.6694
	16.9053	47.1484	27.193
	20.187	62.0372	35.5372
	40.735	91.3021	39.4958
	29.823	76.6537	33.8843
	11.475	53.6625	26.4463
	11.402	55.3091	18.1818
	18.332	83.8667	23.2759
	36.037	93.7241	32.5843
	33.6693	96.322	42.268
	33.4514	74.1333	30.6818
Animal 2	17.641	76.4	22.3141
	14.123	43.7	29.7521
	11.692	24.6461	42.9752
	32.928	95.76	45.8333
	30.673	100.364	27.2727
	27.876	60.56	37.1901
	10.398	39.8182	27.2727
	21.656	82.4823	28.0992
	28.185	56.1484	51.2397
	36.414	103.224	41.5254
	51.2871	87.2509	57.2917
	32.699	96.6273	36.3636
	27.5175	110.448	26.3158
	41.336	68.2222	66.9421
	20.298	46.4667	44.6281
	13.618	52.125	39.6694
	18.697	86.85	26.4463
	51.607	91.8	63.2479
	21.983	75.8	29.7521
	47.073	86.7761	55.3719
	26.006	67.5148	50.4132
	48.923	116.78	33.8843

## Sheet: Control 1
	Displacement	Speed	Percentage of migratory phases			Displacement	Speed	Percentage of Migratory phases	N
Animal1	16.561	74.8588	28.0992		Average	25.8372	75.4277	35.5692	16
	25.7957	79.0875	40.5063		SEM	1.59165	4.4621	1.94958
	28.678	79.6615	32.2314
Animal 2	25.158	60.6461	42.9752
	34.143	85.2545	36.6667
	19.482	52.2	38.0165
	16.318	54.9957	38.843
	34.9298	84.7714	42.4242
	20.607	41.5636	45.4545
Animal 3	32.6834	101.183	39.4958
	20.608	89.3455	20
	27.112	85.3579	31.6667
	31.156	105.984	20.6612
	34.1435	77.7789	36.8932
	25.683	77.2364	44.5946
	20.337	56.9189	30.5785

## Sheet: Control 2
	Displacement	Speed	Percentage of migratory phases			Displacement	Speed	Percentage of Migratory phases	N
Animal 1	26.054	84.24	45.4545		Average	27.6356	82.9748	36.467	21
	62.5488	166.302	39.4231		SEM	3.42809	7.27777	2.44961
Animal 2	36.688	99.72	33.0579
	36.678	84.2118	42.1488
Animal 3	20.56	70.8207	47.9339
	34.098	86.22	49.5868
Animal 4	15.487	97.65	13.2231
Animal 5	22.246	52.4195	33.8843
Animal 6	31.17	44.37	33.0579
	37.717	84.913	38.3333
Animal 7	17.273	95.25	19.8347
	22.243	37.9385	42.9752
Animal 8	11.635	33.4588	28.0992
	12.7907	106.8	18.2927
Animal 9	17.433	101.859	28.5714
	15.189	111.713	26.8908
Animal 10	70.753	96.693	58.6777
	14.537	54.883	43.8017
Animal 11	22.272	82.8	35.5372
	15.669	26.4461	42.9752
Animal 12	37.3053	123.762	44.0476

## Sheet: DCHS1
	Displacement	Speed	Percentage of migratory phases			Displacement	Speed	Percentage of Migratory phases	N
Animal 1	17.7654	73.9543	30.9734		Average	20.4042	76.8835	28.7446	47
	12.392	73.8621	23.9669		SEM	1.44151	4.50746	1.31558
	7.01	106.2	49.0566
Animal 2	32.368	164.4	14.876
	27.402	134.526	15.7025
	9.686	24.0279	35.5372
	26.225	95.9586	24.1667
	11.377	59.1568	30.5785
	26.3191	76.4526	29.2308
	17.3265	87.6649	28.4615
	30.9898	112.757	21.5385
	20.0335	50.7375	49.2308
	31.2871	102.51	36.036
	24.266	121.886	21.5385
	17.2726	87.36	23.0769
	15.6698	80.9217	17.6923
	15.0326	64.2194	23.8462
Animal 3	23.847	84.4085	38.843
	20.834	84.4138	23.9669
	20.832	63.6857	34.7107
	19.081	63.4629	28.9256
	11.983	28.08	41.3223
	10.3492	53.4462	21.6667
	13.833	93.7636	18.1818
	7.044	42.4615	32.2314
	23.314	64.4727	28.9474
	37.799	95.2714	47.4576
	32.1208	91.4823	32.3809
	25.003	83.6	29.7521
	23.639	140.589	15.7025
	12.1	69.2571	17.3554
	6.984	44.7158	31.405
	22.835	59.8605	35.5372
	15.405	48.1936	26.2712
	34.5588	109.929	28.2828
	38.8035	82.9756	44.5652
Animal 4	6.684	25.875	13.2231
	6.353	93.6783	38.0165
	11.599	57.6	23.9669
	13.378	50.9806	25.6198
Animal 5	28.545	87.3529	28.0992
Animal 6	13.679	25.4	29.7521
	20.126	40.3714	23.1405
	52.066	111.96	41.3223
	12.275	43.0435	19.0083
Animal 7	23.285	70.3059	28.0992
	28.221	86.2909	27.7311

## Sheet: FAT4
	Displacement	Speed	Percentage of migratory phases			Displacement	Speed	Percentage of Migratory phases	N
Animal 1	34.399	82.859	50.4132		Average	18.2409	75.9428	27.3753	17
	19.63	112.5	17.5439		SEM	2.5597	9.82758	3.14138
	16.674	81.225	26.8908
Animal 2	11.401	103.569	10.7438
	7.266	42.6857	17.3554
Animal 3	13.061	83.5875	26.4463
	23.402	76.4842	50
	16.435	193.93	19.0083
Animal 4	9.863	32.4	27.5
Animal 5	45.679	113.929	35.4167
	30.0178	75.7161	40.2597
	16.323	34.8923	32.2314
Animal 6	11.841	49.9091	18.1818
	7.752	26.3368	15.7025
	16.123	54.288	20.6612
	6.388	57.8571	11.5702
Animal 7	23.841	68.8582	45.4545
