# Supplementary material for: Metformin rescues migratory deficits of cells derived from patients with periventricular heterotopia
Source: EMBO Mol Med. 2023 Aug 23;15(10):e16908. doi: 10.15252/emmm.202216908 (PMC10565636; doi:10.15252/emmm.202216908)
Supplement: Supplementary file 3 — Source Data for Figure 1 [file EMMM-15-e16908-s003.zip › Figure 1/1E/miRNA - Distance of Migration - Image quantif.xlsx]

## Sheet: Control
	Displacement	Speed	Percentage of Migratory phases			Displacement	Speed	Percentage of Migratory phases	N
Animal 1	28.963	82.8	44.1176		Average	25.4198	83.0304	44.7875	27
	25.6364	78.8625	36.3636		SEM	1.9118	4.44853	2.05205
	36.669	119.726	28.9256
	30.5106	88.1617	52.809
	15.305	57.661	48.7603
	22.087	129.388	42.5
Animal 2	39.725	104.533	44.6281
	20.239	78.6162	30.5785
	37.175	111.861	61.062
	17.628	55.584	41.3223
	18.004	47.179	47.1074
	27.7872	68.3217	42.2018
	20.597	69.4909	27.2727
	20.471	63.9123	60.3306
	21.6468	70.7727	44
	19.113	111.695	31.405
Animal 3	38.8695	97.5103	55.7692
	19.862	75.5217	42.2018
	26.563	77.6282	58.6777
	59.7719	109.426	53.5354
	25.963	47.5672	50.4132
	18.99	85.4308	46.8469
	21.4681	88.8	36.9231
Animal 4	18.484	79.2973	61.157
Animal 5	16.114	116.4	22.3141
	15.122	48.8946	45.4545
	23.5707	76.7803	52.5862

## Sheet: DCHS1
	Displacement	Speed	Percentage of Migratory phases			Displacement	Speed	Percentage of Migratory phases	N
Animal1	22.211	76.469	23.9669		Average	16.8344	68.1766	32.9535	28
	12.035	22.6957	38.0165		SEM	1.71713	5.25676	1.93348
	9.846	46.1106	40.1709
	9.61297	76.3	37.1134
	10.4367	50.9806	35.6322
	20.4561	109.543	26.5823
	12.144	105.75	13.913
	11.79	72.6923	41.9355
Animal 2	23.2375	46.5429	51.2195
	16.4656	54.5838	34.5794
	10.057	36.3273	27.2727
	13.929	104.4	14.0496
	25.3822	117.9	21.6216
Animal 3	18.643	54.7364	36.3636
	16.75	77.5125	26.6667
	12.426	42.0857	35.5932
	51.5974	122.137	48.8095
Animal 4	10.954	92.9143	18.5841
	20.136	40.8649	34.9057
	33.715	101.815	32.2314
	11.052	42.6273	36.3636
	10.352	60.24	24.7934
	14.865	42.66	49.5868
Animal 5	10.84	41.4439	33.8843
	18.626	65.736	41.3223
	12.822	74.0903	25.6198
	22.781	85.0965	47.9339
	8.2	44.6897	23.9669

## Sheet: FAT4
	Displacement	Speed	Percentage of Migratory phases			Displacement	Speed	Percentage of Migratory phases	N
Animal 1	16.752	54	37.3832		Average	19.6206	71.5363	35.9109	27
	13.681	79.8461	32.2314		SEM	1.53867	4.57448	2.00891
	23.004	90	26.4463
	16.899	80.5154	42.9752
	39.371	110.08	37.1901
	17.738	128.4	24.7934
	12.721	54.7875	26.4463
	10.103	60.1548	25.6198
Animal 2	21.701	58.8255	38.843
Animal 3	24.923	52.8923	42.9752
	12.561	66.0571	52.0661
	16.276	46.1302	35.5372
	8.462	55.9059	14.0496
	19.686	85.52	38.4615
	16.664	91.3846	22.0339
	25.9426	61.4	55.102
	19.122	57.5217	38.3333
	30.673	66.4421	47.5
	13.2676	46.0364	27.7311
	15.203	43.3091	27.2727
	17.612	59.6	37.1901
	18.14	76.2632	33.6283
Animal 4	36.091	73.2896	55.3719
	19.759	55.8295	50.4132
	35.971	138.658	25.6198
	15.178	73.9149	38.843
	12.255	64.7163	35.5372
