# Supplementary material for: Metformin rescues migratory deficits of cells derived from patients with periventricular heterotopia
Source: EMBO Mol Med. 2023 Aug 23;15(10):e16908. doi: 10.15252/emmm.202216908 (PMC10565636; doi:10.15252/emmm.202216908)
Supplement: Supplementary file 4 — Source Data for Figure 2 [file EMMM-15-e16908-s008.zip]

Archive with 30 entries (24 files):
- Figure 2/2A/
- Figure 2/2A/Control organoid - MAP1LC3A.tif
- Figure 2/2A/Control organoid - MAP1LC3B.tif
- Figure 2/2A/DCHS1 organoid - LC3A.tif
- Figure 2/2A/DCHS1 organoid - LC3B.tif
- Figure 2/2A/FAT4 organoid - LC3A.tif
- Figure 2/2A/FAT4 organoid - LC3B.tif
- Figure 2/2A/Thumbs.db
- Figure 2/2B/
- Figure 2/2B/Gel100417.jpg
- Figure 2/2B/Gel280317.jpg
- Figure 2/2B/Thumbs.db
- Figure 2/2C/
- Figure 2/2C/Western blot quantification.xlsx
- Figure 2/2D/
- Figure 2/2D/Control hNPC - LC3-GFP immuno.tif
- Figure 2/2D/DCHS1 hNPC - LC3-GFP immuno.tif
- Figure 2/2D/FAT4 hNPC - LC3-GFP immuno.tif
- Figure 2/2D/LC3 Quantification.xlsx
- Figure 2/2D/Thumbs.db
- Figure 2/2E/
- Figure 2/2E/Atg12 Quantification.xlsx
- Figure 2/2E/Control hNPC - ATG12-GFP immuno.tif
- Figure 2/2E/DCHS1 hNPC - ATG12-GFP immuno.tif
- Figure 2/2E/FAT4 hNPC - ATG12-GFP immuno.tif
- Figure 2/2F/
- Figure 2/2F/Control hNPC - Paxillin-GFP immuno.tif
- Figure 2/2F/DCHS1 hNPC - Paxillin-GFP immuno.tif
- Figure 2/2F/FAT4 hNPC - Paxillin-GFP immuno.tif
- Figure 2/2F/Paxillin Quantification.xlsx
