# Supplementary material for: Metformin rescues migratory deficits of cells derived from patients with periventricular heterotopia
Source: EMBO Mol Med. 2023 Aug 23;15(10):e16908. doi: 10.15252/emmm.202216908 (PMC10565636; doi:10.15252/emmm.202216908)
Supplement: Supplementary file 4 — Source Data for Figure 2 [file EMMM-15-e16908-s008.zip › Figure 2/2C/Western blot quantification.xlsx]

## Sheet: Organoides
28/03/2017	GAPDH	P62	LC3	p62/GAPDH	LC3/GAPDH	%p62	%LC3
Control-1	61.128	36.508	9.779	0.597239	0.267859	100	100
Fat4-1	67.512	41.665	25.063	0.61715	0.601536	103.334	224.572
Fat4-2	72.602	41.997	19.59	0.578455	0.466462	96.855	174.145
Dchs1-1	66.035	41.049	36.556	0.621625	0.890545	104.083	332.468
Control-2	64.509	38.639	10.811	0.598971	0.279795	100	100
Fat4-3	61.615	39.915	18.665	0.647813	0.467619	108.154	167.129
Dchs1-2	60.837	32.108	26.197	0.527771	0.815903	88.113	291.607
2017-10-04	GAPDH	P62	Paxillin	p62/GAPDH	Pax/GAPDH	%p62	%paxillin
Control-1	48.694	18.517	10.928	0.380273	0.224422	100	100
Fat4-1	57.002	21.983	23.964	0.385653	0.420406	101.415	187.329
Fat4-2	57.984	30.844	28.592	0.53194	0.493102	139.884	219.721
Dchs1-1	62.054	29.405	31.85	0.473861	0.513263	124.611	228.704
Control-2	59.686	40.512	14.454	0.678752	0.242167	100	100
Fat4-3	56.884	42.329	24.772	0.744128	0.435483	109.632	179.827
Dchs1-2	48.103	41.308	24.158	0.858741	0.502214	126.518	207.383
p62	mean	SD		paxillin	mean	SD		LC3	mean	SD
control	100	0		control	100	0		control	100	0
FAT4	109.879	15.4106		FAT4	195.626	21.2015		FAT4	188.615	31.3364
DCHS1	110.831	18.2355		DCHS1	218.044	15.0764		DCHS1	312.038	28.8928
