# Supplementary material for: Metformin rescues migratory deficits of cells derived from patients with periventricular heterotopia
Source: EMBO Mol Med. 2023 Aug 23;15(10):e16908. doi: 10.15252/emmm.202216908 (PMC10565636; doi:10.15252/emmm.202216908)
Supplement: Supplementary file 4 — Source Data for Figure 2 [file EMMM-15-e16908-s008.zip › Figure 2/2D/LC3 Quantification.xlsx]

## Sheet: Feuil1
Control	Mean Fluo			DCHS1	Mean Fluo			FAT4	Mean Fluo				Control	DCHS1	FAT4
Animal 1	46.7212			Animal 1	38.3082			Animal 1	63.278			Average	36.923	53.5064	61.4499
	40.5959				47.5043				58.5402			SEM	3.25225	5.6773	4.04225
	33.79				66.1823				81.9983			N	18	23	17
	44.6393				40.5983				38.8839
	42.9572				46.9718				43.4745
	52.3476				49.7222				59.4711
	56.8369				51.7283				56.6483
	50.428				48.7863				68.1453
	50.4273				35.5699				56.9796
	38.3662				53.6964				91.0784
	45.5622				30.2902			Animal 2	85.8746
Animal 2	2.13061				37.8093				48.9802
	32.0198			Animal 2	55.3293				65.8564
	31.6497				41.0192				75.5636
	26.928				38.9612				46.2856
Animal 3	20.8708				32.2086				72.0598
	24.5495				37.5385				31.5299
	23.7945			Animal 3	27.0412
					25.6434
					128.624
					96.1048
					93.6436
					107.367
