# Supplementary material for: Metformin rescues migratory deficits of cells derived from patients with periventricular heterotopia
Source: EMBO Mol Med. 2023 Aug 23;15(10):e16908. doi: 10.15252/emmm.202216908 (PMC10565636; doi:10.15252/emmm.202216908)
Supplement: Supplementary file 4 — Source Data for Figure 2 [file EMMM-15-e16908-s008.zip › Figure 2/2E/Atg12 Quantification.xlsx]

## Sheet: Feuil1
Control	Mean Fluo			DCHS1	Mean Fluo				FAT4	Mean Fluo				Control	DCHS1	FAT4
Animal 1	26.9314			Animal 1	41.0405				Animal 1	19.9458			Average	44.2482	44.6224	50.1395
	33.0044				52.6648					30.5939			SEM	2.28032	3.00968	6.01662
	40.0767				37.8544					28.5522			N	26	23	19
	33.825				50.1148					17.3412
	45.5449				27.3291					32.817
	33.6119				25.9533					30.6077
	38.7273				45.3363					48.743
	63.7077				38.6516					43.1287
	27.3531				41.854				Animal 2	47.9842
	40.5108				41.9831					80.468
	63.5373				24.4131					115.182
	61.8045				41.0956				Animal 3	41.3022
Animal 2	33.9361			Animal 2	74.2237					91.5501
	50.6457				36.2101					51.276
	60.1633				60.9044					84.2194
	34.5235				60.982					41.2812
	37.1562			Animal 3	11.594					60.3948
	36.2401				58.2146					28.9137
	57.7526				59.4731					58.3485
	51.195				58.2751
Animal 3	48.2422				36.3532
	58.788				50.0967
	30.4977				51.6971
	49.8899
	50.0166
	42.7716
