# Supplementary material for: Metformin rescues migratory deficits of cells derived from patients with periventricular heterotopia
Source: EMBO Mol Med. 2023 Aug 23;15(10):e16908. doi: 10.15252/emmm.202216908 (PMC10565636; doi:10.15252/emmm.202216908)
Supplement: Supplementary file 4 — Source Data for Figure 2 [file EMMM-15-e16908-s008.zip › Figure 2/2F/Paxillin Quantification.xlsx]

## Sheet: Feuil1
Control	Mean fluo			DCHS1	Mean fluo			FAT4	Mean fluo				Control	DCHS1	FAT4
Animal 1	13.8585			Animal 1	31.1858			Animal 1	36.9591			Average	18.0485	30.0536	31.2018
	24.5827				23.8775				6.802			SEM	3.07713	4.00979	4.48539
	3.21943				25.5025				22.8936			N	23	23	17
	4.9735				93.0517				35.9297
	27.0718				11.9898				24.3126
	13.8857				15.8727				21.509
	20.1608				43.879				21.9828
	36.1897				5.89233				17.5138
	14.375				2.78557				22.1438
	-13.3733				3.528				32.367
	33.1397				41.428				64.288
	26.0107				29.1929			Animal 2	74.975
	39.381			Animal 2	36.8272				41.2953
Animal 2	10.3628				21.4419				31.7647
	44.4475				42.582				-0.225
	8.4475				27.104				43.5847
	7.9088			Animal 3	20.0942				32.3353
	18.2318				26.076
	-8.871				55.708
Animal 3	31.061				30.8593
	13.8195				40.3323
	12.0145				25.5257
	34.217				36.4972
