# Supplementary material for: Metformin rescues migratory deficits of cells derived from patients with periventricular heterotopia
Source: EMBO Mol Med. 2023 Aug 23;15(10):e16908. doi: 10.15252/emmm.202216908 (PMC10565636; doi:10.15252/emmm.202216908)
Supplement: Supplementary file 5 — Source Data for Figure 3 [file EMMM-15-e16908-s001.zip]

Archive with 1 entries (1 files):
- Figure 3/scRNA-seq analysis.xlsx
