# Supplementary material for: Metformin rescues migratory deficits of cells derived from patients with periventricular heterotopia
Source: EMBO Mol Med. 2023 Aug 23;15(10):e16908. doi: 10.15252/emmm.202216908 (PMC10565636; doi:10.15252/emmm.202216908)
Supplement: Supplementary file 5 — Source Data for Figure 3 [file EMMM-15-e16908-s001.zip › Figure 3/scRNA-seq analysis.xlsx]

## Sheet: Feuil1
	FAT4								DSCH1
	gene	family	pval	qval	tracking_id	num_cells_expressed	foldchange_FAT4wt		gene	family	pval	qval	tracking_id	num_cells_expressed	foldchange_FAT4wt
Autophagy related	MAP1LC3A	negbinomial	0.0436633	0.273572	MAP1LC3A	17	0.0685829		MAP1LC3A	negbinomial	0.000818435	0.0180794	MAP1LC3A	13	-0.378263
	GABARAP	negbinomial	0.881875	0.972114	GABARAP	110	0.243978		GABARAP	negbinomial	0.419386	0.773158	GABARAP	104	0.444554
	ATG7	negbinomial	0.489071	0.816735	ATG7	14	0.404346		ATG7	negbinomial	0.728089	0.924161	ATG7	12	0.219845
	ATG5	negbinomial	0.468674	0.806556	ATG5	19	0.260341		ATG5	negbinomial	0.00859837	0.100232	ATG5	28	1.37387
	BECN1	negbinomial	0.0765458	0.371379	BECN1	34	1.11828		BECN1	negbinomial	0.448745	0.793622	BECN1	31	0.591672
	STX17	negbinomial	0.404566	0.762567	STX17	15	0.0381185		STX17	negbinomial	0.173415	0.545884	STX17	17	0.204909
Lysosomal related	atp6v1g1	negbinomial	0.930065	0.98404	ATP6V1G1	105	0.447903		ATP6V1G1	negbinomial	0.520693	0.834408	ATP6V1G1	97	0.36465
	atp6v1d	negbinomial	0.121576	0.467858	ATP6V1D	49	1.15721		ATP6V1D	negbinomial	0.915136	0.979693	ATP6V1D	46	0.711359
	lamp2	negbinomial	0.138442	0.498471	LAMP2	66	1.36176		LAMP2	negbinomial	0.469706	0.808592	LAMP2	53	-0.585933
	ctsd	negbinomial	0.171079	0.543443	CTSD	32	1.45955		CTSD	negbinomial	0.941952	0.986517	CTSD	27	0.897768
	hexa	negbinomial	0.317004	0.702295	HEXA	40	0.944622		HEXA	negbinomial	0.976352	0.995023	HEXA	30	-0.286
	gla	negbinomial	0.945315	0.988388	GLA	20	0.357		GLA	negbinomial	0.321589	0.708895	GLA	24	0.787707
	ap4m1	negbinomial	0.111866	0.450493	AP4M1	14	0.808997		AP4M1	negbinomial	0.220289	0.607518	AP4M1	11	0.640286
	ap3m2	negbinomial	0.15578	0.521976	AP3M2	29	-0.729366		AP3M2	negbinomial	0.707581	0.915084	AP3M2	39	0.934103
	ap1m1	negbinomial	0.713165	0.917105	AP1M1	64	-0.210025		AP1M1	negbinomial	0.951518	0.989017	AP1M1	69	0.133352
	ap1s1	negbinomial	0.998823	0.999561	AP1S1	33	0.205083		AP1S1	negbinomial	0.00139504	0.0275692	AP1S1	25	-0.687987
	ap3s2	negbinomial	0.0181651	0.158291	AP3S2	42	2.31851		AP3S2	negbinomial	0.433224	0.783775	AP3S2	30	1.33954
	ctsa	negbinomial	0.264316	0.648187	CTSA	19	0.0184085		CTSA	negbinomial	0.273304	0.663618	CTSA	18	-0.0527194
Focal adhesion	PXN	negbinomial	0.251349	0.634398	PXN	17	-0.0984262		PXN	negbinomial	0.00300119	0.0487155	PXN	13	-0.133008
	VCL	negbinomial	0.114091	0.453966	VCL	15	0.346541		VCL	negbinomial	0.857291	0.969178	VCL	10	-0.19027
	ZYX	negbinomial	0.61403	0.880364	ZYX	37	1.11993		ZYX	negbinomial	0.0634827	0.342015	ZYX	30	0.232289
	TLN1	negbinomial	0.149833	0.511733	TLN1	8	0.347249
