# Supplementary material for: Metformin rescues migratory deficits of cells derived from patients with periventricular heterotopia
Source: EMBO Mol Med. 2023 Aug 23;15(10):e16908. doi: 10.15252/emmm.202216908 (PMC10565636; doi:10.15252/emmm.202216908)
Supplement: Supplementary file 6 — Source Data for Figure 4 [file EMMM-15-e16908-s010.zip]

Archive with 17 entries (13 files):
- Figure 4/4B/
- Figure 4/4B/hNPC Control-image1.TIF
- Figure 4/4C/
- Figure 4/4C/hNPC Control-example1.TIF
- Figure 4/4C/hNPC Control-example2.TIF
- Figure 4/4C/hNPC DCHS1-example1.TIF
- Figure 4/4C/hNPC DCHS1-example2.TIF
- Figure 4/4C/hNPC FAT4-example1.TIF
- Figure 4/4C/hNPC FAT4-example2.TIF
- Figure 4/4D/
- Figure 4/4D/EM Image quantification.xlsx
- Figure 4/4E/
- Figure 4/4E/Control hNPC - Lamp1-GFP.tif
- Figure 4/4E/DCSH1 hNPC - Lamp1-GFP.tif
- Figure 4/4E/Fat4 hNPC - Lamp1-GFP.tif
- Figure 4/4E/Lamp1 Quantification.xlsx
- Figure 4/4E/Thumbs.db
