# Supplementary material for: Metformin rescues migratory deficits of cells derived from patients with periventricular heterotopia
Source: EMBO Mol Med. 2023 Aug 23;15(10):e16908. doi: 10.15252/emmm.202216908 (PMC10565636; doi:10.15252/emmm.202216908)
Supplement: Supplementary file 6 — Source Data for Figure 4 [file EMMM-15-e16908-s010.zip › Figure 4/4D/EM Image quantification.xlsx]

## Sheet: Summary for NPCs
	DCHS1 NPCs	cell number	% of AP area	Mean AP size	% of Lys area	Mean Lys size					Control NPCs			cell number	% of AP area	Mean AP size	% of Lys area	Mean Lys size			FAT 4 NPCs		cell number	% of AP area	Mean AP size	% of Lys area	Mean Lys size			Mean Values	% of AP area	SEM	Mean AP size	SEM	% of Lys area	SEM	Mean Lys size	SEM	N Autophagosome	N Lysosome
	animal 17779	14A 044	1.45281	0.126917	0.171741	0.0450096							animal 18569	3B 002	0.72658	0.135564						animal 18832	19A 009	0.398871	0.125886					Control NPCs	0.56828	0.0439034	0.101082	0.00951632	0.261577	0.0504686	0.0407728	0.00518868	31	14
	animal 17779	14A 034	1.28325	0.137239	0.176532	0.0755174							animal 18569	5A 005	1.0757	0.197244						animal 18832	1A 002	0.444769	0.0222025	0.0762163	0.0152186			DCHS1 NPCs	0.750124	0.0692161	0.13268	0.0100788	0.213437	0.0497606	0.0640646	0.00921685	27	13
	animal 17779	14A 014	0.724126	0.209319									animal 18569	5A 011	1.16597	0.127926	0.185749	0.0305694				animal 18832	1A 015	1.15011	0.0414283					FAT4 NPCs	0.743316	0.0608564	0.0967228	0.00828607	0.246632	0.0476425	0.0501632	0.00653709	35	17
	animal 17781	16B 023	0.789324	0.157336	0.112984	0.0450425							animal 18569	5A 013	0.865225	0.144136	0.345414	0.0191806				animal 18832	1A 019	0.850255	0.0576973
	animal 17781	16B 039	1.02247	0.145291	0.0754978	0.0321841							animal 18569	5A 016	0.655431	0.0812313						animal 18832	1A 022	1.9947	0.0754685
	animal 17781	16B 060	0.584508	0.163077									animal 18569	5A 062	0.531251	0.0965403						animal 18832	1A 023	0.580101	0.0324812	0.117231	0.0196921
	animal 17781	16B 061	0.859196	0.0977083									animal 18569	2B 006	0.530658	0.117136						animal 18832	19A 008			0.106812	0.0482093
	animal 17781	16B 082	0.508989	0.181003	0.196971	0.0700455							animal 18569	2B 015	0.928504	0.194523						animal 18835	19A 010			0.435169	0.124777
	animal 17781	9A 055	0.2239	0.0662966	0.129154	0.0382425							animal 18569	2B 020	0.284607	0.0658144						animal 18835	19A 014			0.50579	0.0745864
	animal 17781	9A 049	0.271381	0.0776567									animal 18569	2B 021	0.783067	0.207668						animal 18835	19A 015	0.89284	0.130155
	animal 17781	15A 014	0.707773	0.0922241	0.102738	0.053548							animal 18568	2B 022	0.266228	0.0596253	0.326668	0.0365808				animal 18835	16A 002	0.746545	0.109189
	animal 17781	15a 017	1.39637	0.143759	0.216381	0.055692							animal 18568	2B 023	0.632326	0.123122	0.0636764	0.0247972				animal 18835	1A 024			0.174487	0.0328761
	animal 17781	16B 021	0.651744	0.147155									animal 18568	2B 025	0.269199	0.0282977	0.828102	0.0435243				animal 18835	1A 025	1.14321	0.103869	0.333219	0.0908265
	animal 17781	16B 037	0.920205	0.0759456									animal 18568	2B 029	0.467952	0.0827625	0.24362	0.0215435				animal 18835	1A 027	0.594226	0.0782063	0.828499	0.0363464
	animal 17781	16B 043	1.17573	0.107824									animal 18568	2B 033	0.689833	0.145608						animal 18832	1A 045	0.871997	0.135322
	animal 17781	16B 066	1.06589	0.129223	0.190002	0.0575872							animal 18568	2B 016	0.641276	0.064549						animal 18832	1A 039	0.310639	0.0881869	0.16083	0.0456579
	animal 17781	16B 079	0.752858	0.126514									animal 18568	2B 032	0.543822	0.0358191						animal 18832	1A 031	0.604321	0.0314154
	animal 17779	9A 053	1.06565	0.191882	0.164181	0.11825							animal 18568	2B 043			0.230666	0.0664263				animal 18832	1A 030	1.44047	0.0789651
	animal 17781	16B 038	0.832754	0.137825									animal 18568	2A 002	0.636261	0.0724081						animal 18835	1A 056	0.593555	0.0683899
	animal 17781	16B 071	0.543943	0.0849085	0.698327	0.145343							animal 18568	2A 003			0.254851	0.0437261				animal 18835	1A 069	0.695437	0.0686948
	animal 17782	OO1	0.887113	0.258998	0.0580617	0.033903							animal 18568	2A 004	0.317191	0.0699545						animal 18835	1C 001	0.864868	0.0466723	0.274029	0.0295757
	animal 17782	OO2	0.69365	0.150844									animal 18568	3C 002	0.38393	0.106787						animal 18835	1C 004	0.648953	0.0777089
	animal 17782	OO3	0.39782	0.145833									animal 18568	3C 003			0.0893389	0.0292899				animal 18835	1C 005	0.394007	0.115985
	animal 17782	OO5	0.136854	0.035469	0.482107	0.0624747							animal 18568	3C 004	0.502379	0.0893896	0.355633	0.0421858				animal 18835	1C 007	0.711717	0.224505
	animal 17782	OO6	0.668657	0.202512									animal 18568	3C 005	0.489656	0.0564566						animal 18835	1C 008	0.690427	0.0458743
	animal 17782	OO7	0.0778853	0.0340734									animal 18569	3C 006	0.585825	0.17418						animal 18835	1C 011	0.574346	0.0470359
	animal 17782	O13	0.55848	0.155541									animal 18569	3A 001			0.162591	0.0361912				animal 18835	20B 007			0.264025	0.0578935
													animal 18569	3A 003	0.576965	0.0624626						animal 18835	3B 003	0.597913	0.118291
													animal 18569	3A 007	0.133368	0.0335005	0.230524	0.0579052				animal 18835	3B 008	0.610324	0.105139
													animal 18569	3A 009			0.0725862	0.0288995				animal 18835	20A 001	1.09571	0.0820766
													animal 18569	5A 006	0.331709	0.0589437						animal 18835	9B 014	1.43835	0.18785
													animal 18569	5A 008	0.239564	0.0466119						animal 18835	9B 018	0.929539	0.211501	0.0501792	0.0342523
													animal 18567	5A 010	0.311329	0.0336409						animal 18835	9B 020			0.190267	0.0405087
													animal 18567	5A 012	0.633982	0.194661						animal 18832	9B 023	0.796266	0.112903
													animal 18567	5A 013	0.767459	0.119786						animal 18832	9B 025	0.360285	0.12013	0.106803	0.0356113
													animal 18567	5A 015	0.649441	0.107182	0.272663	0.0899993				animal 18832	9B 031	0.764371	0.148683
																						animal 18832	10B 003	0.398584	0.0706828
																						animal 18832	10B 004	0.424607	0.109595
																						animal 18832	11A 002	0.617304	0.0449747
																						animal 18832	11A 003			0.106214	0.056204
																						animal 18832	7B 001	0.367491	0.128004
																						animal 18832	9C 004			0.29536	0.0577655
																						animal 18832	9C 009	0.418937	0.140128
																						animal 18832	9C 012			0.167623	0.0527732
