# Supplementary material for: Metformin rescues migratory deficits of cells derived from patients with periventricular heterotopia
Source: EMBO Mol Med. 2023 Aug 23;15(10):e16908. doi: 10.15252/emmm.202216908 (PMC10565636; doi:10.15252/emmm.202216908)
Supplement: Supplementary file 6 — Source Data for Figure 4 [file EMMM-15-e16908-s010.zip › Figure 4/4E/Lamp1 Quantification.xlsx]

## Sheet: Feuil1
Control	Mean Fluo		DCHS1	Mean Fluo		FAT4	Mean Fluo			Control	DCHS1	FAT4
Animal 2	0.818167		Animal 1	2.22375		Animal 1	37.2971		Average	14.093	33.5812	32.9997
	2.55894			25.6884			27.9022		SEM	3.82969	7.40435	4.08064
	3.75884			9.10345			60.9256		N	18	22	15
	2.49528			27.3629			14.4481
Animal 1	9.79581			8.85633			42.1388
	3.92953			8.81333			38.9327
	0.0501111			25.0527			36.7724
	20.9732			6.01133			59.4969
	2.9945			28.751			34.2319
	34.213			0.7285			37.7714
	58.3886			5.01883		Animal 2	7.50677
	27.6433		Animal 2	47.9597			32.9269
	32.7347			51.078			30.9742
	17.9488			38.6763			4.7429
	26.6827			92.0602			28.9275
Animal 3	2.40937			105.989
	2.98392		Animal 3	21.6671
	3.29514			19.227
				18.4023
				17.9883
				47.2924
				130.835
