# Supplementary material for: Metformin rescues migratory deficits of cells derived from patients with periventricular heterotopia
Source: EMBO Mol Med. 2023 Aug 23;15(10):e16908. doi: 10.15252/emmm.202216908 (PMC10565636; doi:10.15252/emmm.202216908)
Supplement: Supplementary file 7 — Source Data for Figure 5 [file EMMM-15-e16908-s005.zip]

Archive with 6 entries (4 files):
- Figure 5/5B/
- Figure 5/5B/hNPC Control Bafilomycin.tif
- Figure 5/5B/hNPC Control Baseline.tif
- Figure 5/5B/Thumbs.db
- Figure 5/5C/
- Figure 5/5C/Bafilomycin - Distance of migration  - Image quantif.xlsx
