# Supplementary material for: Metformin rescues migratory deficits of cells derived from patients with periventricular heterotopia
Source: EMBO Mol Med. 2023 Aug 23;15(10):e16908. doi: 10.15252/emmm.202216908 (PMC10565636; doi:10.15252/emmm.202216908)
Supplement: Supplementary file 7 — Source Data for Figure 5 [file EMMM-15-e16908-s005.zip › Figure 5/5C/Bafilomycin - Distance of migration - Image quantif.xlsx]

## Sheet: Control_baseline
	Displacement	Speed	Percentage of migratory phases			Displacement	speed	Percentage of Migratory phases	N
Animal 1	26.054	84.24	45.4545		Average	26.0465	83.6606	33.5178	17
	62.5488	166.302	39.4231		SEM	3.09668	7.59284	2.63759
Animal 2	36.688	99.72	33.0579
Animal 3	20.56	70.8207	47.9339
	34.098	86.22	49.5868
Animal 4	15.487	97.65	13.2231
Animal 5	22.246	52.4195	33.8843
Animal 6	31.17	44.37	33.0579
	37.717	84.913	38.3333
Animal 7	17.273	95.25	19.8347
	22.243	37.9385	42.9752
Animal 8	17.433	101.859	28.5714
	15.8965	93.2571	20.3883
Animal 9	11.635	33.4588	28.0992
	12.7907	106.8	18.2927
Animal 10	36.678	84.2118	42.1488
Animal 11	22.272	82.8	35.5372

## Sheet: Control_Bafilomycin
	Displacement	Speed	Percentage of migratory phases			Displacement	Speed	Percentage of Migratory phases	N
Animal 1	13.023	43.5692	32.2314		Average	9.94671	36.9076	13.9737	17
	29.263	110.11	24.5763		SEM	2.73774	10.3255	3.65881
Animal 2	6.064	0	0
Animal 3	0	0	0
	0	0	0
Animal 4	7.71	38.8615	32.2314
Animal 5	27.494	58.824	41.3223
Animal 6	0	0	0
	0	0	0
Animal 7	0	0	0
	0	0	0
Animal 8	16.12	103.886	18.1034
	32.02	110.186	23.5294
Animal 9	0	0	0
	19.521	77.7857	23.1405
Animal 10	6.064	24.3	9.91736
Animal 11	11.815	59.9077	32.5

## Sheet: DCHS1_Baseline
	Displacement	Speed	Percentage of migratory phases			Displacement	Speed	Percentage of Migratory phases	N
Animal 1	17.7654	73.9543	30.9734		Average	18.9716	76.7759	26.5441	30
	12.392	73.8621	23.9669		SEM	1.47769	6.07112	1.50025
Animal 2	32.368	164.4	14.876
	27.402	134.526	15.7025
	9.686	24.0279	35.5372
	26.225	95.9586	24.1667
	11.377	59.1568	30.5785
	17.3265	87.6649	28.4615
	30.9898	112.757	21.5385
	17.2726	87.36	23.0769
	15.6698	80.9217	17.6923
	15.0326	64.2194	23.8462
Animal 3	20.832	63.6857	34.7107
	19.081	63.4629	28.9256
	11.983	28.08	41.3223
	13.833	93.7636	18.1818
	37.799	95.2714	47.4576
	25.003	83.6	29.7521
	23.639	140.589	15.7025
	22.835	59.8605	35.5372
Animal 4	6.684	25.875	13.2231
	6.353	93.6783	38.0165
	11.599	57.6	23.9669
	13.378	50.9806	25.6198
Animal 5	28.545	87.3529	28.0992
Animal 6	13.679	25.4	29.7521
	20.126	40.3714	23.1405
Animal 7	23.285	70.3059	28.0992
	28.221	86.2909	27.7311
	8.765	78.3	16.6667

## Sheet: DCHS1_Bafilomycin
	Displacement	Speed	Percentage of migratory phases			Displacement	Speed	Percentage of Migratory phases	N
Animal 1	9.754	56.32	38.4615		Average	14.562	56.7636	25.9506	30
	14.631	81.0947	15.7025		SEM	1.70009	3.86941	1.41587
Animal 2	35.202	100.8	29.7521
	9.069	51.5368	15.7025
	6.2484	27.48	35.7025
	7.317	33.15	19.8347
	11.377	59.1568	30.5785
	20.348	47.1892	30.5785
	6.727	40.7368	31.405
	11.909	41.6	29.7521
	16.187	51.66	33.0579
	12.889	36.7412	28.0992
Animal 3	19.548	65.0919	30.5785
	19.081	63.4629	28.9256
	10.1	38.0093	35.5372
	18.105	81	19.8347
	21.595	66.0293	33.8843
	25.201	118.473	25.2874
	8.106	43.4571	11.5702
	6.132	24.768	20.6612
Animal 4	1.376	47.4	14.876
	10.199	53.8714	23.1405
	4.67721	67.5	25.6616
	9.546	54.9391	19.0083
Animal 5	35.987	73.4769	32.2314
Animal 6	30.263	66.0649	31.0924
	6.376	29.3539	21.4876
Animal 7	31.352	79.0364	36.3636
	7.063	54.48	12.3967
	10.493	49.0286	17.3554

## Sheet: FAT4_baseline
	Displacement	Speed	Percentage of migratory phases			Displacement	Speed	Percetnage of Migratory phases	N
Animal1	15.602	48.1371	28.9256		Average	12.8347	50.9309	22.7014	17
	22.734	56.16	33.8983		SEM	1.86096	6.76275	3.14462
	14.029	65.64	24.7934
	14.602	82.3091	36.6667
	6.981	94.8	19.8347
Animal 2	16.123	54.288	20.6612
	6.388	57.8571	11.5702
Animal 3	23.612	81.8526	31.405
	7.372	24.48	33.0579
	7.559	60.4421	15.7025
Animal 4	4.337	14.7273	9.09091
	15.8246	76.5391	19.4915
	10.703	39.312	20.6612
Animal 5	3.471	0	0
	3.585	0	0
	14.876	45.7846	32.2314
	30.391	63.4965	47.9339

## Sheet: FAT4_Bafilomycin
	Displacement	Speed	Percentage of migratory phases			Displacement	Speed	Percetnage of Migratory phases	N
Animal 1	2.35	28.8	5.61798		Average	10.7347	39.8952	25.9567	17
	14.161	54.4364	27.2727		SEM	2.43894	5.45666	4.16853
	4.215	53.55	13.2231
	8.479	46.6909	27.2727
	9.952	43.9385	32.2314
Animal 2	6.116	22.1333	22.3141
	0	0	0
Animal 3	33.552	59.9815	53.719
	29.3381	86.8235	57.3034
	5.952	32.7	19.8347
Animal 4	10.5384	21.1909	48.8889
	1.628	21.6	2.47934
	7.752	28.512	20.6612
Animal 5	6.888	28.6154	32.2314
	8.856	25.52	37.1901
	4.353	41.4	8.26446
	28.36	82.3263	32.7586
