# Supplementary material for: Metformin rescues migratory deficits of cells derived from patients with periventricular heterotopia
Source: EMBO Mol Med. 2023 Aug 23;15(10):e16908. doi: 10.15252/emmm.202216908 (PMC10565636; doi:10.15252/emmm.202216908)
Supplement: Supplementary file 8 — Source Data for Figure 6 [file EMMM-15-e16908-s009.zip]

Archive with 5 entries (3 files):
- Figure 6/6B/
- Figure 6/6B/hNPC DCHS1 Metformin.tif
- Figure 6/6B/hNPC DCSH1 Saline.tif
- Figure 6/6C/
- Figure 6/6C/Metformin - Distance of migration - Image quantif.xlsx
