# Supplementary material for: Metformin rescues migratory deficits of cells derived from patients with periventricular heterotopia
Source: EMBO Mol Med. 2023 Aug 23;15(10):e16908. doi: 10.15252/emmm.202216908 (PMC10565636; doi:10.15252/emmm.202216908)
Supplement: Supplementary file 8 — Source Data for Figure 6 [file EMMM-15-e16908-s009.zip › Figure 6/6C/Metformin - Distance of migration - Image quantif.xlsx]

## Sheet: Control-saline
	Displacement	speed	Percentage of Migratory phases			Displacement	speed	Percentage of Migratory phases	N
Animal 1	25.719	68.8	52.0661		Average	25.1821	74.4553	37.7572	54
	34.237	65.4207	47.9339		SEM	1.05694	2.87289	1.34184
	28.68	83.4632	33.3333
	26.152	84.24	24.7934
	21.19	82.4087	41.0714
	27.6	106.2	28.5714
	30.208	78.2571	34.7107
	20.923	72.1286	46.281
	31.832	68.7064	39.1667
	19.677	61.92	37.1901
	26.064	84.6621	25.2174
	39.8054	90.2483	36.25
	33.495	124.2	28.0992
	21.728	53.3	29.7521
	26.6866	75.0857	40.3846
	23.114	93.9176	28.3333
	23.931	63.2946	48.2456
	26.5067	87.0546	48.3516
	22.751	97.3565	38.0165
	23.435	57.8717	43.8017
	23.743	47.729	51.2397
	25.507	121.92	24.7934
Animal 2	16.519	52.9132	43.8017
	13.635	61.875	26.4463
	24.505	43.7311	52.1367
	27.2511	66.24	52.6316
	14.157	75.8	45
	24.967	89.28	33.0579
	16.065	80.496	20.6612
	17.709	57.6783	42.9907
	20.515	46.125	28.8288
	44.78	82.15	59.5041
	24.123	62.7344	50.4132
	30.728	116.427	36.3636
	49.3812	97.9333	53.4654
	16.934	40.3615	42.9752
	15.675	41.84	37.1901
	27.2067	103.32	34.0909
	17.461	40.95	27.3504
	43.9257	86.2971	41.6667
	16.941	55.0667	44.6281
	21.3779	56.7771	41.6667
	28.175	114.852	28.1818
	34.548	67.9636	54.5455
	18.54	58.5474	31.6667
	22.074	79.3091	29.2035
	21.856	77.28	24.7934
	27.7953	80.4649	41.1111
	37.3877	91.4233	38.0531
Animal 3	19.583	49.6	37.1901
	18.79	57.0461	32.2314
	22.133	65.2696	38.0165
	15.596	92.9739	19.0083
	26.514	59.6769	22.4138

## Sheet: Control-metformin
	Displacement	speed	Percentage of Migratory phases			Displacement	speed	Percentage of Migratory phases	N
Animal 1	24.24	124.8	18.9474		Average	24.8638	73.7354	37.6208	62
	20.969	95.3333	22.5		SEM	1.15048	2.72605	1.52166
	24.536	75.0162	30.5785
	21.212	78.48	12.3967
	41.332	92.16	49.5868
	19.071	49.5818	36.3636
	20.108	67.8273	36.3636
	20.146	75.2516	25.6198
	21.508	49.1707	33.8843
	24.982	67.84	37.1901
	21.684	63.1543	28.9256
	12.293	31.1745	38.843
	17.595	51.9333	44.6281
	28.64	96.15	32.4324
	29.602	87.9907	35.8333
	54.7211	123.533	49.5413
	35.5508	108.933	49.0909
	37.7258	122.612	25
	33.018	94.5177	42.1488
	32.6353	112.168	37.6238
	41.594	71.36	40.9091
	32.745	86.76	41.3223
	21.745	80.4558	35.5372
	51.113	97.6235	42.1488
	14.228	48.1091	45.4545
Animal 2	28.34	70.4769	42.9752
	15.918	59.85	19.8347
	12.477	46.8	22.3141
	31.815	76.0667	44.6281
	17.929	86.7375	26.4463
	39.003	92.2	56.8421
	19.288	59.0667	28.7234
	26.755	77.4	44.6281
	30.179	81.5797	57.8431
	15.39	33.0387	51.2397
	22.687	55.6119	58.7719
	38.73	87.6522	57.0248
	29.807	60.8727	46.2185
	21.03	65.4667	22.3141
	25.008	59.1429	34.7107
	21.798	63.0621	40.2778
	19.78	54.0766	38.843
	21.36	59.7951	34.1667
	19.109	54.855	66.1157
	25.177	71.5304	24.2105
	38.5291	90.2361	62.2449
	25.723	98.1818	18.1818
	28.178	83.8588	42.8571
	27.673	81.8182	36.3636
	18.012	56.2345	23.9669
	17.079	46.6909	27.2727
Animal 3	16.901	63.551	40.4959
	12.848	48.2233	35.5372
	13.938	57.9051	48.7603
	15.991	70.7226	25.6198
	21.883	68.0276	23.9669
	20.987	66.7636	36.3636
	17.514	44.01	33.0579
	22.6642	93.7756	35.9649
	19.11	98.9053	31.6667
	17.575	56.2737	62.8099
	22.374	79.2	36.3636

## Sheet: DCHS1-saline
	Displacement	speed	Percentage of Migratory phases			Displacement	speed	Percentage of Migratory phases	N
Animal 1	19.677	89.3739	29.4872		Average	21.5729	73.4293	31.4147	60
	37.5402	115.029	24.4186		SEM	1.06907	2.83155	1.43349
	23.522	72.2441	49.5798
	22.503	77.3053	32.4786
	16.225	62.6087	42.9907
	26.811	64.125	41.3793
	30.9918	70.1	34.9515
	14.052	114.552	42.0168
	18.3259	66.1371	29.9145
Animal 2	25.162	75.1846	25.4902
	23.651	72.675	26.6667
	34.143	89.6	25.7143
	32.0136	114	11.4286
	16.015	94.5	6.95652
	26.794	114.48	24.7934
	22.124	66.1263	15.7025
	19.807	58.5818	18.1818
	48.414	108.589	45.4545
	7.26273	52.95	26.9663
	16.352	68.9539	22.4138
	7.982	51.2182	22
	25.67	87	25
	13.7379	47.0483	25.2174
	11.057	35.76	24.7934
	20.35	119.04	13.0435
	22.089	112.629	25.3012
	10.333	49.536	20.6612
	22.112	90.9391	19.0083
	23.1503	63.2769	29.5454
	31.858	86.1158	37.6238
	8.104	30.96	41.3223
Animal 3	37.879	99.313	38.0165
	17.3379	60.0923	25.2427
	22.0017	56.7643	57.732
	22.726	71.7	30
Animal 4	19.703	87.1535	35.5372
	27.402	62.5765	56.1983
	26.13	56.0769	42.9752
	20.049	82.5429	34.7107
	16.685	54.3316	62.8099
	10.342	27.7846	32.2314
	14.651	63.1125	26.4463
	18.642	62.8851	38.843
	10.3	53.2552	23.9669
	25.789	92.4353	31.1927
	30.772	81.225	32.6531
	22.214	72.8781	33.8843
	13.191	58.968	41.3223
	23.044	55.5652	39.3162
	28.1276	95.9143	25
	23.406	74.3707	33.8843
	25.696	75.15	39.6694
	16.439	50.6571	23.1405
	11.88	65.0323	25.6198
	15.6079	79.65	22.2222
	37.687	72.96	47.3684
	27.346	86.2839	26.0504
	22.108	94.2923	21.4876
	11.597	46.98	33.0579
	17.793	45.1698	43.8017

## Sheet: DCHS1-metformin
	Displacement	speed	Percentage of Migratory phases			Displacement	speed	Percentage of Migratory phases	N
Animal 1	30.977	104.927	33.8843		Average	29.4468	86.5655	36.0572	65
	26.154	61.8353	42.1488		SEM	1.36389	3.23575	1.36459
	19.927	52.9714	52.0661
	22.723	76.4597	55.8333
	32.209	82.08	33.0579
	25.029	59.8154	42.9752
	37.373	73.7182	41.1215
	19.575	62.3314	28.9256
	25.194	81.8609	19.3277
	21.56	112.629	23.1405
	35.2451	66.887	62.1622
	36.9992	121.575	50
	26.154	88.2367	45.3704
	15.9	59.6195	33.8843
	12.2366	57.456	20.6612
	32.921	87.4286	35.2941
	27.4728	81.7412	44.3478
	22.4571	52.4118	29.0598
	19.644	70.2	18.018
	16.099	54.2571	36.2069
	16.3822	52.9412	28.0992
	16.37	64.6667	22.3141
Animal 2	26.498	70.5768	35.5372
	46.929	97.2	44.6281
	25.909	43.6263	62.8099
	32.6038	90.8357	49.5575
	41.1641	118.552	29.2929
	21.819	74.0432	30.5785
	16.304	54.3349	35.5372
	21.072	78.3429	34.7107
	24.345	65.6542	48.7603
	55.8824	136.944	30.1205
	21.64	78	27.2727
	13.005	62.0571	17.3554
	19.432	50.8667	44.6281
	28.039	109.286	23.1405
	28.157	93.3702	39.1667
	31.756	86.04	49.5868
Animal 3	18.789	75.6	32.2314
	14.429	83.1	19.8347
	23.053	84.8571	17.3554
	24.849	80.55	33.0579
	48.784	123.561	29.8077
	42.557	105.355	40.4959
	54.8748	178.591	32.3944
	39.6391	117.63	49.3827
	23.4776	98.88	25
	37.279	85.5918	40.4959
	31.045	91.4539	42.9752
	33.997	115.2	30.7692
	31.6521	155.85	21.0526
	54.643	112.447	36.9565
	28.8711	104.713	23.4694
Animal 4	41.134	90.792	42.3729
	21.76	80.2286	35
	21.3154	47.4857	39.6226
	40.14	98.7805	33.8843
	31.663	83.5448	47.9339
	44.168	107.174	51.2605
	25.753	77.0769	32.2314
	37.429	99.52	37.8151
	31.8897	88.2462	32.7731
	59.97	107.182	55.4622
	33.758	116.193	23.9669
	23.963	81.3767	35.5372

## Sheet: FAT4-saline
	Displacement	speed	Percentage of Migratory phases			Displacement	speed	Percentage of Migratory phases	N
Animal 1	10.308	34.32	37.1901		Average	14.7727	65.495	27.7543	22
	25.436	66.1304	40		SEM	1.20535	4.90644	2.33621
	19.01	66.6667	29.0323
	15.093	65.2909	18.4874
	16.385	100.543	11.6667
	13.911	31.3412	42.1488
	8.42	46.6714	23.1405
	15.7625	75.96	30.9278
	14.71	73.7143	17.3554
Animal 2	6.22	44.64	53.1915
Animal 3	12.009	59.3379	23.9669
	12.773	58.1143	28.9256
	23.945	70.9297	30.5785
Animal 4	21.908	63.6632	31.405
Animal 5	14.6105	52.8279	37.7193
	13.484	79.513	19.3277
	9.062	128.492	10.7438
	6.183	51.2	14.876
	11.109	60.9333	22.3141
	11.231	53.28	16.8067
Animal 6	18.21	50.2435	38.0165
	25.2202	107.077	32.7731

## Sheet: FAT4-metformin
	Displacement	speed	Percentage of Migratory phases			Displacement	speed	Percentage of Migratory phases	N
Animal 1	17.038	93.6	27.2727		Average	22.0131	72.7826	39.1532	22
	10.622	63.1059	30.3571		SEM	2.25276	6.61447	2.69008
	21.8	84.72	32.967
	12.036	40.275	26.4463
	13.6662	35.064	43.8597
	11.075	34.65	40
Animal 2	19.944	41.28	37.1901
Animal 3	24.617	78.7814	35.5372
	21.864	42.1811	43.8017
	43.015	76.7662	58.6777
	22.51	82.9309	45.4545
	26.044	69.8143	46.281
	30.5878	91.5	40.678
	16.157	82.5943	28.9256
Animal 4	19.091	45.0973	61.157
Animal 5	13.463	41.2615	11.2069
Animal 6	26.714	74.1176	55.4348
	20.677	91.656	46.2963
	21.7418	137.793	29
	56.2395	124.036	53.2258
	19.97	128.592	20.6612
	15.417	41.4	46.9388
