# Supplementary material for: Metformin rescues migratory deficits of cells derived from patients with periventricular heterotopia
Source: EMBO Mol Med. 2023 Aug 23;15(10):e16908. doi: 10.15252/emmm.202216908 (PMC10565636; doi:10.15252/emmm.202216908)
Supplement: Supplementary file 9 — Source Data for Figure 7 [file EMMM-15-e16908-s004.zip]

Archive with 15 entries (13 files):
- Figure 7/7A/
- Figure 7/7A/hNPC Control Metformin - example1.TIF
- Figure 7/7A/hNPC Control Metformin-example2.TIF
- Figure 7/7A/hNPC Control Saline - example1.TIF
- Figure 7/7A/hNPC Control Saline - example2.TIF
- Figure 7/7A/hNPC DCHS1 metformin - example1.TIF
- Figure 7/7A/hNPC DCHS1 metformin - example2.TIF
- Figure 7/7A/hNPC DCHS1 Saline - example1.TIF
- Figure 7/7A/hNPC DCHS1 Saline-example2.TIF
- Figure 7/7A/hNPC FAT4 Metformin - example1.TIF
- Figure 7/7A/hNPC FAT4 Metformin-example2.TIF
- Figure 7/7A/hNPC FAT4 Saline - example1.TIF
- Figure 7/7A/hNPC FAT4 Saline-example2.TIF
- Figure 7/7B/
- Figure 7/7B/EM -Metformin - Image quantif.xlsx
