# Supplementary material for: Metformin rescues migratory deficits of cells derived from patients with periventricular heterotopia
Source: EMBO Mol Med. 2023 Aug 23;15(10):e16908. doi: 10.15252/emmm.202216908 (PMC10565636; doi:10.15252/emmm.202216908)
Supplement: Supplementary file 9 — Source Data for Figure 7 [file EMMM-15-e16908-s004.zip › Figure 7/7B/EM -Metformin - Image quantif.xlsx]

## Sheet: Summary for Metformine
Control saline	cell number	% of AP area	Mean AP size	% of Lys area	Mean Lys size			Control Metformine	cell number	% of AP area	Mean AP size	% of Lys area	Mean Lys size		DCHS1 saline	cell number	% of AP area	Mean AP size	% of Lys area	Mean Lys size			DCHS1 Metformin	cell number	% of AP area	Mean AP size	% of Lys area	Mean Lys size			FAT 4 Metformin	cell number	% of AP area	Mean AP size	% of Lys area	Mean Lys size		FAT4 Saline	cell number	% of AP area	Mean AP size	% of Lys area	Mean Lys size			Mean Values	% of AP area	SEM	Mean AP size
animal 17785	19A 266	0.572999	0.0468508	0.136029	0.0556115			animal 17786	18B 007	1.07059	0.181726	0.0340961	0.0231503		animal 2	9C 024	1.8142	0.143442	0.259738	0.0718778			animal 17092	12A 008	0.227418	0.178663	0.123783	0.0972463			animal 20291	3 c 001	0.198151	0.102437	0.107755	0.0557053		animal 20289	8A 001	0.536538	0.110789					Control saline	0.61341	0.0679764	0.167286
animal 17785	20A 147	0.607188	0.168827	0.131659	0.0732151			animal 17786	18B 004	0.533437	0.207252				animal 2	9C 066	0.792124	0.192369	0.238397	0.0578952			animal 17092	2B 007	0.747927	0.223195					animal 20291	3c 004	0.565578	0.0860018	0.144922	0.0440739		animal 20289	8A 002	0.954914	0.0855869	0.258008	0.069374			Control metformin	0.613005	0.0510494	0.140846
animal 17785	19C 218	0.421215	0.177759	0.134519	0.113538			animal 17786	18B 017	1.1249	0.0666631				animal 2	9C 073	0.979875	0.179887	0.112908	0.0829112			animal 17092	5A 067	0.196131	0.278161	0.34009	0.241165			animal 20291	3c 007	0.642599	0.144452				animal 20289	8A 003	0.940431	0.144738	0.209674	0.0484053			DCHS1 saline	0.842767	0.0837047	0.182605
animal 17785	19C 213	1.00908	0.295009					animal 17786	18B 019	0.996676	0.0916305	0.157578	0.0579485		animal 2	9C 098	0.827696	0.161397	0.252295	0.147589			animal 17092	12A 017	0.213582	0.193524	0.129567	0.1174			animal 20291	3c 008	0.578398	0.112024				animal 20289	saline 2A 021	0.267039	0.153879	0.33292	0.191843			DCHS1 metformin	0.391572	0.0550384	0.144091
animal 17785	19C 196	0.748391	0.149369					animal 17786	18B 023	0.274932	0.0463387				animal 2	9C 117	0.935674	0.204615	0.160402	0.105231			animal 17093	13A 008	0.145143	0.0898595					animal 20291	3c 010	0.527532	0.175486				animal 20289	saline 2A 004	0.608799	0.0863088	0.130813	0.0556355			FAT4 saline	0.740908	0.0699379	0.122357
animal 17785	19C 189	0.296276	0.500812					animal 17786	18B 027	0.85079	0.105627	0.203187	0.0504521		animal 2	9C 119	0.322045	0.139542	0.373015	0.161627			animal 17093	13a 047	0.378696	0.0981039					animal 20291	3c 016	0.636131	0.0650354				animal 20290	saline2A 006	0.731453	0.203321					FAT4 metformin	0.490852	0.0385471	0.110685
animal 17785	19C 179	0.344228	0.144943					animal 17786	18B 032	0.679441	0.149678				animal 2	9C 120	0.300214	0.162849	0.832422	0.112885			animal 17092	5 A 083	0.200172	0.156162					animal 20291	3cc 020	0.268519	0.0703643				animal 20290	5A 005	0.830245	0.115364	0.134087	0.0372634
animal 17785	19A 458	0.554527	0.388668					animal 17786	18B 036	0.756183	0.0822321				animal 2	5A 007	0.337924	0.209552	0.221566	0.137396			animal 17093	20A 028	0.250516	0.0927189	0.133823	0.0990593			animal 20297	8A 001	0.316494	0.158416				animal 20290	5A 056	0.646247	0.178992	0.122889	0.0340367
animal 17785	19A 457	0.539034	0.180744	0.323879	0.2172			animal 17786	19B 014	0.507463	0.0892916	0.0376869	0.0198938		animal 3	5A 011	0.989837	0.16764					animal 17092	7C 013	1.02984	0.325503	0.192623	0.0913237			animal 20297	8A 003	0.439361	0.129362				animal 20290	5A 058	0.772717	0.155505	0.249672	0.10049
animal 17785	19A 456	1.0361	0.0761589	0.150246	0.0331318			animal 17786	19B 029	0.158778	0.0363998				animal 3	9C 010	1.01817	0.173602	0.158314	0.0719817			animal 17092	12A 006	0.784612	0.150615	0.172123	0.0991229			animal 20297	9c 001	0.581933	0.0579838				animal 20290	block 1 1A 041	0.466846	0.118137	0.200532	0.0253725
animal 17785	19A 440	0.945113	0.105599					animal 18563	10B 002	0.290321	0.138961	0.0975436	0.0466888		animal 3	9C 042	0.698746	0.290399	0.189738	0.118283			animal 17092	5A 008	0.417359	0.156312					animal 20297	9C 005	0.472917	0.153403	0.112416	0.036465		animal 20290	5A 052	0.321864	0.0410573	0.2165	0.0552339
animal 17785	19A 393	0.381874	0.13135	0.1495	0.102844			animal 18563	10B 003	0.690274	0.0878668	0.173103	0.0661044		animal 3	9C 082	0.549104	0.160587	0.0571628	0.0668696			animal 17092	2B 028	0.571425	0.104351					animal 20288	block1 1C 002	0.529435	0.529435				animal 20290	saline2A 007	1.70539	0.0908009
animal 17785	20A 058	0.543255	0.0304735					animal 18564	7A 009	0.490891	0.0951197	0.0736615	0.0285467		animal 3	5A 013	0.684993	0.151511					animal 17092	12A 023	0.359155	0.235435	0.303515	0.132641			animal 20288	block 1 1C 003	0.290678	0.0835383	0.200212	0.0575391		animal 20290	5A 025	0.885442	0.0455111
animal 17785	20A 154	0.52855	0.107237					animal 18564	7A 012	0.70945	0.0920626	0.148978	0.0193324		animal 3	5A 018	0.862128	0.120555	0.0270478	0.018911			animal 17093	12A 002	0.21259	0.0923443					animal 20288	block 1 1c 004	0.235294	0.0578024				animal 20191	5A 026	0.365388	0.0359291
animal 17785	19A 323			0.287596	0.0641392			animal 18564	7A 023	0.172897	0.0519812	0.43806	0.0658511		animal 3	5A 025	0.467366	0.105966	0.0522437	0.0355356			animal 17093	12A 004	0.267711	0.109802	0.0752543	0.0617311			animal 20288	block 1 1c 005	0.508689	0.0452735				animal 20191	5A 027	0.371268	0.134828
animal 17785	19A 352	0.108696	0.0446969					animal 18564	7A 024	1.08471	0.243473				animal 3	5B 011	0.708128	0.103685					animal 17093	12A 005	0.0674553	0.0605406					animal 20288	block 1 1 007	0.41999	0.0446335				animal 20191	5A 031	0.465618	0.0540369	0.196853	0.0456912
animal 17785	19A 364	0.632726	0.126928	0.289323	0.0580399			animal 18564	7A 025	0.75069	0.157612	0.296471	0.124491		animal 3	7A 001	0.72357	0.325696					animal 17093	12A 007	0.603604	0.218399	0.0865407	0.0626252			animal 20244	1mice 001	0.717552	0.0642301				animal 20245	5A 039	0.255162	0.0867043
animal 17785	19A 414	0.87419	0.144701	0.698226	0.115574			animal 18564	4A 008	0.738717	0.0732703	0.333146	0.0495651		animal 1	7A 002	0.610612	0.396553	0.200339	0.0650537			animal 17093	12A 009	0.0830374	0.0283545	0.14623	0.0499327			animal 20244	1 mice 015	0.501084	0.0742292				animal 20245	9A 007	1.47488	0.110453	0.14455	0.0541266
animal 17785	19A 178	1.56155	0.240871					animal 18564	4A 010	0.27628	0.104208	0.102639	0.0387133		animal 1	9C 058	1.45285	0.227966	0.303146	0.118916			animal 17093	12A 011	0.765363	0.173515					animal 20244	1 mice 005	0.529109	0.0591636				animal 20245	9A 008	0.571146	0.144991
animal 18565	8A 003	0.392761	0.15687	0.0837849	0.0334641			animal 18564	4A 012	0.849013	0.294959				animal 1	9C 079	1.09967	0.161818	0.182173	0.0446783			animal 17093	12A 013	0.20717	0.132473					animal 20244	1 mice 008	0.391782	0.103422				animal 20245	9A 017	0.774376	0.0787561	0.131795	0.0536155
animal 18565	8A 006	0.286432	0.170559	0.0981406	0.0292195			animal 18564	4A 013	0.493134	0.173455				animal 1	9C 080	1.82161	0.272486	0.505001	0.125901			animal 17092	13A 001	0.715143	0.0468944					animal 20244	block 1 1 A 001	0.124635	0.0503172	0.284821	0.0574937		animal 20245	saline2A 005	1.05186	0.0955161
animal 18565	8A 010	0.572009	0.189663	0.192457	0.0638134			animal 18564	4A 016	0.648206	0.186381	0.141442	0.0813389		animal 1	9C 130	1.37645	0.216266					animal 17092	13A 004	0.271253	0.101171					animal 20244	block 1 1A 026	0.355253	0.119348				animal 20243	saline2 A 008	0.46307	0.0523184	0.122782	0.0416163
animal 18565	8A 020			0.292191	0.0289722			animal 18564	3C 007	0.42565	0.199855				animal 1	5A 001	0.706219	0.140997					animal 17092	13A 007	0.29086	0.0679907					animal 20297	Metf 9A 013	0.315516	0.136007				animal 20243	saline 2A 010	1.69001	0.200966	0.182989	0.0652802
animal 18565	8A 021			0.302422	0.0317938			animal 18563	3C 012	0.731635	0.327062				animal 1	9C 101	0.304824	0.104675	0.135232	0.0464378											animal 20297	metf 9A 036	0.713952	0.0652267	0.18638	0.0255415		animal 20243	saline 2A 013	1.53675	0.416706
animal 18565	8A 025	0.538822	0.102197	0.137911	0.0130786			animal 18563	3C 029			0.379428	0.0591239		animal 1	5A 022	1.1802	0.120166	0.296334	0.0603444											animal 20297	Metf 9A 011	0.435737	0.101641				animal 20243	saline 2A 027	0.995565	0.159747	0.28894	0.0927262
								animal 18563	3C 038	0.36072	0.156839				animal 1	5B 002	0.347707	0.113502													animal 20297	Metf9A 018	0.320054	0.068891	0.191478	0.0824304		animal 20243	saline 2A 025	0.883308	0.0886757
								animal 18563	3C 043			0.16837	0.0499396																		animal 20297	Metf 9A 041	0.640489	0.105554	0.107392	0.0353969		animal 20243	saline 2A 009	0.312861	0.0960142
								animal 18563	3C 046	0.580539	0.155078																				animal 20297	Metf 9A 031	0.910519	0.124311	0.23736	0.0972186		animal 20243	saline 9A 011	0.466667	0.0808491
								animal 18563	3C 050	0.47723	0.164443	0.283254	0.0976034																		animal 20297	Metf 9A 034	1.06731	0.121876	0.192699	0.0440083		animal 20243	saline 9A 015	0.304988	0.0719483	0.16177	0.0381625
								animal 18563	4A 005	0.440599	0.184227	0.184248	0.0770393																									animal 20243	saline5a 030	0.658973	0.152085
																																						animal 20243	saline 5a 046	0.691657	0.154367
																																						animal 20243	saline block 2	0.435597	0.164492	0.035157	0.0265523
																																						animal 20243	saline 2A 003	1.01289	0.128402	0.328356	0.0624374
[truncated: 7 more columns]
